# Supplementary material for: A chromosomal-level genome assembly of Araneus marmoreus Schenkel, 1953 (Araneae: Araneidae)
Source: Sci Data. 2025 May 24;12:859. doi: 10.1038/s41597-025-05215-1 (PMC12103598; doi:10.1038/s41597-025-05215-1)
Supplement: Supplementary file 1 — Table S1 Summary of non-coding RNA [file 41597_2025_5215_MOESM1_ESM.xlsx]

## Sheet: Sheet1
Table S1 Summary of non-coding RNA
Type		Number	persentage
rRNA	5S_rRNA	2920	0.7276
	5_8S_rRNA	8	0.002
	LSU_rRNA_bacteria	2	0.0005
	LSU_rRNA_eukarya	13	0.0032
	SSU_rRNA_eukarya	13	0.0032
	Metazoa_SRP	41	0.0102
snoRNA	SNORA16	4	0.001
	SNORA79	2	0.0005
	SNORD10	1	0.0002
	SNORD18	11	0.0027
	SNORD24	10	0.0025
	SNORD33	1	0.0002
	SNORD34	1	0.0002
	SNORD36	8	0.002
	SNORD38	11	0.0027
	SNORD61	3	0.0007
	snoR38	1	0.0002
	snosnR60_Z15	4	0.001
	snosnR61	1	0.0002
	snoU13	1	0.0002
	SCARNA	1	0.0002
miRNA	mir-1	2	0.0005
	mir-10	8	0.002
	MIR1122	2	0.0005
	mir-124	2	0.0005
	mir-133	1	0.0002
	mir-184	1	0.0002
	mir-190	1	0.0002
	mir-2	4	0.001
	mir-210	1	0.0002
	mir-219	1	0.0002
	mir-233	1	0.0002
	mir-242	1	0.0002
	mir-252	2	0.0005
	mir-263	1	0.0002
	mir-286	2	0.0005
	mir-33	1	0.0002
	mir-449	1	0.0002
	mir-46	1	0.0002
	mir-71	2	0.0005
	mir-8	2	0.0005
	MIR811	2	0.0005
	mir-9	2	0.0005
	mir-iab-4	2	0.0005
	let-7	1	0.0002
	lin-4	1	0.0002
	MIR1122	2	0.0005
snRNA	U1	65	0.0162
	U11	2	0.0005
	U12	4	0.001
	U2	72	0.0179
	U3	37	0.0092
	U4	26	0.0065
	U4atac	2	0.0005
	U5	36	0.009
	U6	281	0.07
	U6atac	19	0.0047
ribozyme	RNase_MRP	4	0.001
	RNaseP_nuc	1	0.0002
	Hammerhead_3	3	0.0007
	HDV-F-prausnitzii	27	0.0067
other ncRNA	Histone3	246	0.0613
	iMet	46	0.0115
	IRE_I	3	0.0007
	IRE_II	2	0.0005
	K_chan_RES	9	0.0022
	SeC	5	0.0012
	SECIS_1	1	0.0002
	Vault	18	0.0045
In total		4013	-
tRNA		12193	-
